# Supplementary material for: Use of Biostimulants: Towards Sustainable Approach to Enhance Durum Wheat Performances
Source: Plants (Basel). 2022 Jan 4;11(1):133. doi: 10.3390/plants11010133 (PMC8747104; doi:10.3390/plants11010133)
Supplement: Supplementary file 1 [file plants-11-00133-s001.zip]

Archive with 1 entries (1 files):
- plants-1497820-supplementary.pdf
